# Supplementary material for: Extracellular phosphate enhances the function of F508del-CFTR rescued by CFTR correctors
Source: J Cyst Fibros. 2021 Sep;20(5):843–50. doi: 10.1016/j.jcf.2021.04.013 (PMC8503924; doi:10.1016/j.jcf.2021.04.013)
Supplement: Supplementary file 6 [file mmc6.zip]

Archive with 1 entries (1 files):
- mmc6.tiff
